# Supplementary material for: Skimmianine Showed Neuroprotection against Cerebral Ischemia/Reperfusion Injury
Source: Curr Issues Mol Biol. 2024 Jul 12;46(7):7373–85. doi: 10.3390/cimb46070437 (PMC11276333; doi:10.3390/cimb46070437)
Supplement: Supplementary file 1 [file cimb-46-00437-s001.zip]

Archive with 2 entries (2 files):
- skimmianine_mda.pzfx
- skimnmianine_imagej.pzfx
